# Supplementary material for: Exploring Contributing Factors of Solitary Drinking among Hong Kong Chinese Adolescents and Young Adults: A Descriptive Phenomenology
Source: Int J Environ Res Public Health. 2022 Jul 8;19(14):8371. doi: 10.3390/ijerph19148371 (PMC9316069; doi:10.3390/ijerph19148371)
Supplement: Supplementary file 1 [file ijerph-19-08371-s001.zip]

Archive with 1 entries (1 files):
- ijerph-1777425-SI.pdf
